# Supplementary material for: Electrospun Membranes Anchored with g-C3N4/MoS2 for Highly Efficient Photocatalytic Degradation of Aflatoxin B1 under Visible Light
Source: Toxins (Basel). 2023 Feb 6;15(2):133. doi: 10.3390/toxins15020133 (PMC9960316; doi:10.3390/toxins15020133)
Supplement: Supplementary file 1 [file toxins-15-00133-s001.zip]

Archive with 1 entries (1 files):
- toxins-2199551-supplementary.pdf
